# Supplementary material for: Cell-surface major vault protein promotes cancer progression through harboring mesenchymal and intermediate circulating tumor cells in hepatocellular carcinomas
Source: Sci Rep. 2017 Oct 16;7:13201. doi: 10.1038/s41598-017-13501-1 (PMC5643512; doi:10.1038/s41598-017-13501-1)
Supplement: Supplementary file 2 — supplementary Table 1 [file 41598_2017_13501_MOESM2_ESM.xlsx]

## Sheet: Sup Table 1-Patients
Supplementary Table 1. Numbers of cell surface MVP-positive CTCs in healthy donors and in patients with HCC, metastatic cancers, and acute hepatitis
No	Cancer	Sex	Age	PBMC(X107)	blood(ml)	total csMVP	csMVP/7.5ml	csMVP/ml
1	HCC	F	63	0.55	5	15	22.5	3
2	HCC	F	62	0.5	4.7	12	19.1489	2.55319
3	HCC	M	54	1.04	4	8	15	2
4	HCC	F	60	0.5	3.4	6	13.2353	1.76471
5	HCC	F	62	0.55	2.6	5	14.4231	1.92308
6	HCC	F	45	1.21	3.1	4	9.67742	1.29032
7	HCC	M	60	0.47	2.5	1	3	0.4
8	HCC	M	72	0.37	2.5	4	12	1.6
9	HCC	M	64	0.6	2.65	30	84.9057	11.3208
10	HCC	M	54	0.6	2.5	3	9	1.2
11	HCC	M	68	1.18	3.3	19	43.1818	5.75758
12	HCC	M	68	0.2	1.5	10	50	6.66667
13	HCC	M	45	0.25	1.6	14	65.625	8.75
14	HCC	M	48	0.05	1.1	0	0	0
15	HCC	M	64	1	5.1	7	10.2941	1.37255
16	HCC	M	73	0.33	2	7	26.25	3.5
17	HCC	M	58	0.17	1.6	0	0	0
18	HCC	F	58	0.4	1.7	4	17.6471	2.35294
19	HCC	F	62	0.25	3	2	5	0.666667
20	HCC	M	59	0.22	2	6	22.5	3
21	HCC	M	75	0.75	5.25	11	15.7143	2.09524
22	HCC	M	50	0.75	4.75	4	6.31579	0.842105
23	HCC	M	59	0.16	2	0	0	0
24	HCC	M	56	0.2	1.8	0	0	0
25	HCC	M	73	1.29	10.3	22	16.0194	2.13592
26	HCC	M	49	0.8	8.7	18	15.5172	2.06897
27	HCC	M	67	2	10.5	16	11.4286	1.52381
28	HCC	M	65	2.25	10.3	34	24.7573	3.30097
29	HCC	M	61	2.52	10.5	24	17.1429	2.28571
30	HCC	M	52	2.13	10.5	8	5.71429	0.761905
31	HCC	F	72	2.75	10.5	5	3.57143	0.47619
32	HCC	M	64	1.25	8	127	119.062	15.875
33	HCC	M	64	1.45	10	44	33	4.4
34	HCC	M	71	1.75	10	12	9	1.2
35	HCC	F	76	1.75	9.5	0	0	0
36	HCC	M	56	1	8	113	105.938	14.125
37	HCC	M	64	1.25	9.2	53	43.2065	5.76087
38	HCC	M	65	1.23	10	43	32.25	4.3
39	HCC	F	65	1.4	10	53	39.75	5.3
40	HCC	M	55	1.25	8.5	58	51.1765	6.82353
41	HCC	M	63	1.13	8.3	52	46.988	6.26506
42	HCC	M	79	1.3	10.3	47	34.2233	4.56311
43	HCC	M	63	1.43	10	48	36	4.8
44	HCC	M	57	1.6	10	45	33.75	4.5
45	HCC	M	59	0.925	10.3	53	38.5922	5.14563
46	HCC	M	45	1.25	10.3	26	18.932	2.52427
47	HCC	M	40	1.55	10.3	0	0	0
48	HCC	M	72	1.61	10	30	22.5	3
49	HCC	M	64	2.4	8.5	38	33.5294	4.47059
50	HCC	M	56	1.00	10	10	7.7	1
51	HCC	M	50	0.8	6.3	11	13.0952	1.74603
52	HCC	F	56	1.6	10.2	23	16.9118	2.2549
53	HCC	M	66	1.2	10	19	14.25	1.9
54	recur HCC(adrenal gland)	M	59	0.16	2	4	15	2
55	recur HCC(bone)	F	68	0.6	4.75	20	31.58	4.21
56	recur HCC(peritoneal wall)	M	57	1.75	3.3	15	34.09	4.55
57	recur HCC(bone, peritoneal wall)	F	68	1	3.3	8	18.19	2.42
58	recur HCC(peritoneal wall)	M	45	0.2	1.1	7	47.73	6.36
59	meta cancer (colon>liver)	M	81	2.5	10	29	21.75	2.9
60	meta cancer (colon>liver)	M	62	2.13	10	0	0	0
61	meta cancer (rectal>liver)	F	65	2.13	10.6	0	0	0
62	meta cancer (colon>liver)	F	70	1.8	8.3	0	0	0
63	meta cancer (rectal>liver)	M	67	1.61	9.7	57	44.0722	5.87629
64	meta cancer (colon>liver)	F	41	1.3	9	74	61.6667	8.22222
65	meta cancer (colon>liver)	F	70	1.25	10	63	47.25	6.3
66	meta cancer (colon>liver)	M	43	1.68	10	75	56.25	7.5
67	meta cancer (colon>liver)	F	66	2.2	10.5	63	45	6
68	meta cancer (rectal>liver)	F	62	1.75	10.5	73	52.1429	6.95238
69	meta cancer (rectal>liver)	M	51	1.35	10.5	93	66.4286	8.85714
70	meta cancer (lung>liver)	M	78	1.55	10.5	93	66.4286	8.85714
71	meta cancer (stomach>liver)	M	62	0.75	2.3	6	19.5652	2.6087
72	meta cancer (rectal>liver)	M	70	0.55	10	39	29.25	3.9
73	Acute Hepatitis	F	39	0.5	4.5	0	0	0
74	Acute Hepatitis	F	59	0.565	4.15	0	0	0
75	Healthy donor	M	63	1.5	8.9	0	0	0
76	Healthy donor	M	52	1.2	9	0	0	0
77	Healthy donor	M	54	1.15	8.5	0	0	0
78	Healthy donor	M	32	1	8	0	0	0
79	Healthy donor	M	31	2.5	9.6	0	0	0
80	Healthy donor	M	28	1.75	9.7	0	0	0
81	Healthy donor	F	26	1.5	9.3	0	0	0
82	Healthy donor	F	25	1.13	8.6	0	0	0
83	Healthy donor	F	23	0.9	8.8	0	0	0
84	Healthy donor	M	41	1.1	9.1	0	0	0
