# Supplementary material for: Cell-surface major vault protein promotes cancer progression through harboring mesenchymal and intermediate circulating tumor cells in hepatocellular carcinomas
Source: Sci Rep. 2017 Oct 16;7:13201. doi: 10.1038/s41598-017-13501-1 (PMC5643512; doi:10.1038/s41598-017-13501-1)
Supplement: Supplementary file 3 — supplementary Table 2 [file 41598_2017_13501_MOESM3_ESM.xlsx]

## Sheet: Sup Table 2-Cell size-CTC
Supplementary Table 2. Cell size of csMVP-positive CTCs in HCC patients
Patients	Cell sizes of csMVP-positive-CTC (㎛)
40	39.6	25.2	17.6	16.3	18.9
41	16.4	19.6	22.4	26.8	17.2
42	20.6	12.3	18.9	22.3	12.5
43	19.6	36.5	15.6	15.4	13.6
44	21.2	17.5	17.6	18.6	17.8
45	16.6	14.6	17.8	15.2	34.2
46	15.7	19.6	33.9	22.5	16.5
47	12.3	15.5	16.9	12.9	18.6
48	37.6	17.6	19.6	24.7	17.1
anervages	22.1778	19.8222	20.0333	19.4111	18.4889
overall average					19.9867
