# Supplementary material for: Cell-surface major vault protein promotes cancer progression through harboring mesenchymal and intermediate circulating tumor cells in hepatocellular carcinomas
Source: Sci Rep. 2017 Oct 16;7:13201. doi: 10.1038/s41598-017-13501-1 (PMC5643512; doi:10.1038/s41598-017-13501-1)
Supplement: Supplementary file 4 — supplementary Table 3 [file 41598_2017_13501_MOESM4_ESM.xlsx]

## Sheet: supTable 3-clinicopathol
Supplementary Table 3. Relationship between peripheral blood csMVP and clinicopathologic factors in 48 patients with HCC
Characteristics	Case No	csMVP+CTCs<2.32/ml	csMVP+CTCs≥2.32/ml	P-value
Age				0.146
≤60yrs	21	13	8
>60yrs	27	11	16
Gender				0.477
M	38	18	20
F	10	6	4
Etiology				0.429
HBV	41	21	20
HCV	1	1	0
other	6	2	4
Child-Pugh class				0.368
A	46	23	23
B	1	0	1
C	1	1	0
AFP				0.386
≤8.1	25	11	14
>8.1	23	13	10
PIVK II				0.079
<40	28	11	17
≥40	20	13	7
Tumor size				0.213
<3cm	28	11	17
3-5cm	14	9	5
>5cm	6	4	2
clinical stage (mUICC)				0.202
I	7	3	4
II	11	8	3
III	20	7	13
IV	10	6	4
clinical stage (mUICC)				0.233
I, II	18	11	7
III, IV	30	13	17
pathological stage (AJCC, 2010)				0.202
pT1	7	3	4
pT2	11	8	3
pT3	20	7	13
pT4	10	6	4
pathological stage (AJCC, 2010)				0.233
pT1, pT2	18	11	7
pT3, pT4	30	13	17
Edmondson grade				0.362
I	1	1	0
II	45	21	24
III	1	1	0
IV	1	1	0
Portal invasion				1
absent	47	24	23
present	1	0	1
Microvessel invasion				0.376
absent	19	11	8
present	29	13	16
Intrahepatic metastasis				0.477
absent	38	20	18
present	10	4	6
Serosal invasion				1
absent	47	23	24
present	1	1	0
Multiplicity				0.348
absent	43	20	23
present	5	4	1
Milan criteria				0.731
Within	37	19	18
Beyond	11	5	6
