# Supplementary material for: Cell-surface major vault protein promotes cancer progression through harboring mesenchymal and intermediate circulating tumor cells in hepatocellular carcinomas
Source: Sci Rep. 2017 Oct 16;7:13201. doi: 10.1038/s41598-017-13501-1 (PMC5643512; doi:10.1038/s41598-017-13501-1)
Supplement: Supplementary file 5 — supplementary Table 4 [file 41598_2017_13501_MOESM5_ESM.xlsx]

## Sheet: Sheet1
Supplementary Table 4. Numbers of cell surface MVP-positive CTCs in preoperative and postoperative patients
Case No	No. of csMVP-positive CTCs/ml blood
	preoperative	postoperative
50	1	0.612245
51	1.74603	0
52	2.2549	0.851064
53	1.9	0.736842
Mean±SD	1.725±0.527	0.55±0.380
	p value= 0.027 by paired sample t-test
